# Supplementary material for: Assessing the association between tea intake and risk of dental caries and periodontitis: a two-sample Mendelian randomization study
Source: Sci Rep. 2024 Feb 27;14:4728. doi: 10.1038/s41598-024-54860-w (PMC10899219; doi:10.1038/s41598-024-54860-w)
Supplement: Supplementary file 11 — Supplementary Table S2. [file 41598_2024_54860_MOESM11_ESM.xlsx]

## Sheet: Sheet1
Table S2. Information of exposure and outcome datasets in detail.
Data Source	Phenotype	Simple size (case/control)	Number of primary studies	Population	Adjustment
UKB	Tea intake	447485	/	European	Sex, genotyping arrays, and the top 10 principal components
GLIDE	DFSS	26533	8	European	Age, sex and other study-specific covariates
	DMFS	26792	9	European
	N teeth	27949	9	European
	periodontits	17,353/28,210	7	European
UKB, UK Biobank; GLIDE, Gene Lifestyle Interactions in Dental Endpoints; DFSS, Decayed, Missing and Filled tooth Surfaces per available tooth surface; DMFS, Decayed, Missing and Filled tooth Surfaces; N teeth, Natural teeth remaining in the mouth.
