# Supplementary material for: Assessing the association between tea intake and risk of dental caries and periodontitis: a two-sample Mendelian randomization study
Source: Sci Rep. 2024 Feb 27;14:4728. doi: 10.1038/s41598-024-54860-w (PMC10899219; doi:10.1038/s41598-024-54860-w)
Supplement: Supplementary file 12 — Supplementary Table S3. [file 41598_2024_54860_MOESM12_ESM.xlsx]

## Sheet: Table S3
Table S3. The characteristics of the selected SNPs on tea intake.
SNP	Chr:pos	Effect allele	Other allele	EAF	P-value	Beta	SE	R2(100%)	F
rs10741694	11:16286183	C	T	0.6279	7.9e-12	0.015	0.002	0.102	455.88
rs10752269	10:12692902	A	G	0.5061	1.3e-09	-0.013	0.002	0.105	471.752
rs10764990	10:129152608	A	G	0.6072	1.9e-08	-0.012	0.002	0.103	461.044
rs11164870	1:93552187	G	C	0.6046	4.2e-08	-0.012	0.002	0.102	458.226
rs1156588	2:58515375	G	A	0.2101	2.9e-09	-0.015	0.003	0.086	384.133
rs11587444	1:150722844	G	A	0.3935	1e-10	0.014	0.002	0.103	460.662
rs12591786	15:60902512	T	C	0.1588	3.7e-10	-0.018	0.003	0.076	339.854
rs13282783	8:22088975	T	C	0.2859	7.9e-09	-0.014	0.002	0.095	424.749
rs132904	22:41798896	C	G	0.7787	7.8e-11	0.017	0.003	0.087	391.76
rs141071726	7:17558580	A	G	0.0267	2.2e-09	0.041	0.007	0.033	146.798
rs1481012	4:89039082	G	A	0.1122	5.3e-15	-0.026	0.003	0.067	297.965
rs17245213	11:1679769	A	G	0.208	2e-08	-0.015	0.003	0.086	383.28
rs17576658	13:100272019	A	G	0.2471	4.1e-08	-0.013	0.002	0.091	407.073
rs17685	7:75616105	A	G	0.2775	1.6e-22	0.023	0.002	0.095	423.377
rs2117137	3:89525505	G	A	0.4051	1.7e-09	0.013	0.002	0.104	463.884
rs2273447	20:62900120	T	A	0.2038	3.3e-11	0.017	0.003	0.085	379.619
rs2279844	17:40819809	A	G	0.3793	4e-08	-0.012	0.002	0.102	458.045
rs2351187	10:86850616	A	G	0.3189	1.6e-08	0.013	0.002	0.098	438.153
rs2472297	15:75027880	T	C	0.262	2.3e-109	0.053	0.002	0.093	416.495
rs2478875	6:51283110	G	A	0.2088	5.1e-17	0.022	0.003	0.086	382.951
rs2645929	13:56444529	G	A	0.8131	3.5e-08	-0.015	0.003	0.082	368.106
rs2783129	13:80168720	G	C	0.4849	3.8e-08	-0.012	0.002	0.105	468.79
rs34619	5:60465365	A	G	0.4309	4.3e-08	0.012	0.002	0.104	467.834
rs4410790	7:17284577	C	T	0.6312	3.4e-76	0.041	0.002	0.102	455.564
rs4808193	19:19410622	C	T	0.3353	1.7e-11	0.015	0.002	0.099	444.996
rs4817505	21:34343828	C	T	0.39	4.2e-12	0.015	0.002	0.103	459.853
rs56188862	1:174189269	C	T	0.3875	4.3e-13	-0.016	0.002	0.103	459.831
rs56348300	9:7054124	G	C	0.1846	6.1e-09	0.016	0.003	0.082	366.043
rs57462170	3:50239803	A	G	0.1088	1.9e-08	0.019	0.003	0.066	293.63
rs57631352	19:4338173	G	A	0.2969	1.7e-08	-0.013	0.002	0.096	430.815
rs6829	13:111531264	T	C	0.5962	3.7e-08	-0.012	0.002	0.103	461.794
rs713598	7:141673345	G	C	0.4023	5.2e-10	0.013	0.002	0.104	463.693
rs72797284	5:152031650	G	A	0.2708	7e-13	-0.017	0.002	0.094	419.544
rs7757102	6:137222671	G	A	0.5554	3.1e-08	-0.012	0.002	0.105	468.817
rs9302428	16:24717600	G	C	0.6358	2.6e-08	0.012	0.002	0.101	454.291
rs9624470	22:24820268	A	G	0.5801	1.3e-31	0.025	0.002	0.104	464.067
rs9648476	7:39293033	A	G	0.623	1.1e-08	0.013	0.002	0.102	457.576
rs977474	12:11284772	T	C	0.8337	2.4e-14	0.022	0.003	0.078	350.189
SNP, single-nucleotide polymorphism; Chr, chromosome; pos, position; Beta, estimate of the effect of the association; SE. standard error; R2, percentage of the variation of tea intake explained by the SNP; F, F-statistic.
